# Supplementary material for: Analysis of the Applicability of microRNAs in Peripheral Blood Leukocytes as Biomarkers of Sensitivity and Exposure to Fractionated Radiotherapy towards Breast Cancer
Source: Int J Mol Sci. 2021 Aug 13;22(16):8705. doi: 10.3390/ijms22168705 (PMC8395710; doi:10.3390/ijms22168705)
Supplement: Supplementary file 1 [file ijms-22-08705-s001.zip]

Archive with 4 entries (4 files):
- Figure S1.tiff
- Figure S2.tiff
- Figure S3.tiff
- Table S1.xlsx
