# Supplementary material for: Analysis of the Applicability of microRNAs in Peripheral Blood Leukocytes as Biomarkers of Sensitivity and Exposure to Fractionated Radiotherapy towards Breast Cancer
Source: Int J Mol Sci. 2021 Aug 13;22(16):8705. doi: 10.3390/ijms22168705 (PMC8395710; doi:10.3390/ijms22168705)
Supplement: Supplementary file 1 [file ijms-22-08705-s001.zip › Table S1.xlsx]

## Sheet: Models with 1 miRNA
miRNA signature: hsa-miR-744-5p
Training set								Validation set
Observed	Predicted					% wrong		Observed	Predicted					% wrong
	0Gy	2Gy	10Gy	20Gy	1 month				0Gy	2Gy	10Gy	20Gy	1 month
0Gy	6	0	1	1	0	25,00%		0Gy	0	0	0	2	0	100,00%
2Gy	1	2	1	4	0	75,00%		2Gy	1	0	0	2	1	100,00%
10Gy	1	2	3	2	0	62,50%		10Gy	0	0	0	2	0	100,00%
20Gy	0	1	2	4	1	50,00%		20Gy	0	0	0	4	0	0,00%
1 month	1	1	0	4	2	75,00%		1 month	0	0	0	2	1	66,67%
Overall %	22,50%	15,00%	17,50%	37,50%	7,50%	0.575		Overall %	6,67%	0,00%	0,00%	80,00%	13,33%	66,67%
miRNA signature: hsa-miR-34a-5p
Training set								Validation set
Observed	Predicted					% wrong		Observed	Predicted					% wrong
	0Gy	2Gy	10Gy	20Gy	1 month				0Gy	2Gy	10Gy	20Gy	1 month
0Gy	5	0	0	1	2	37,50%		0Gy	2	0	0	0	0	0,00%
2Gy	5	0	2	1	0	100,00%		2Gy	3	0	0	0	1	100,00%
10Gy	2	2	2	2	0	75,00%		10Gy	0	0	2	0	0	0,00%
20Gy	2	0	0	6	0	25,00%		20Gy	0	0	0	4	0	0,00%
1 month	5	0	0	2	1	87,50%		1 month	3	0	0	0	0	100,00%
Overall %	47,50%	5,00%	10,00%	30,00%	7,50%	65,00%		Overall %	53,33%	0,00%	13,33%	26,67%	6,67%	46,67%

## Sheet: Models with 2 miRNAs
miRNA signature: miR-4461, miR-6513-5p
Training set								Validation set
Observed	Predicted					% wrong		Observed	Predicted					% wrong
	0Gy	2Gy	10Gy	20Gy	1 month				0Gy	2Gy	10Gy	20Gy	1 month
0Gy	4	1	0	2	1	50,00%		0Gy	1	0	0	1	0	50,00%
2Gy	0	7	0	1	0	12,50%		2Gy	0	0	0	2	2	100,00%
10Gy	0	1	3	1	3	62,50%		10Gy	0	1	0	1	0	100,00%
20Gy	0	2	2	4	0	50,00%		20Gy	0	0	1	3	0	25,00%
1 month	1	1	0	1	5	37,50%		1 month	0	1	2	0	0	100,00%
Overall %	12,50%	30,00%	12,50%	0.225	0.225	0.425		Overall %	6,67%	13,33%	20,00%	46,67%	13,33%	73,33%
miRNA signature: miR-30b-3p, miR-34a-5p
Training set								Validation set
Observed	Predicted					% wrong		Observed	Predicted					% wrong
	0Gy	2Gy	10Gy	20Gy	1 month				0Gy	2Gy	10Gy	20Gy	1 month
0Gy	2	2	3	1	0	75,00%		0Gy	2	0	0	0	0	0,00%
2Gy	4	3	1	0	0	62,50%		2Gy	0	4	0	0	0	0,00%
10Gy	1	1	3	3	0	62,50%		10Gy	0	0	2	0	0	0,00%
20Gy	2	0	0	6	0	25,00%		20Gy	0	0	1	3	0	25,00%
1 month	2	3	1	1	1	87,50%		1 month	0	2	0	0	1	66,67%
Overall %	27,50%	22,50%	20,00%	27,50%	2,50%	62,50%		Overall %	13,33%	40,00%	20,00%	20,00%	6,67%	20,00%

## Sheet: Models with 3 miRNAs
miRNA signature: miR-103a-2-5p, miR-1246, miR-454-3p
Training set								Validation set
Observed	Predicted					% wrong		Observed	Predicted					% wrong
	0Gy	2Gy	10Gy	20Gy	1 month				0Gy	2Gy	10Gy	20Gy	1 month
0Gy	6	1	0	0	1	25,00%		0Gy	0	2	0	0	0	100,00%
2Gy	0	6	2	0	0	25,00%		2Gy	0	2	1	0	1	50,00%
10Gy	2	0	5	1	0	37,50%		10Gy	0	1	1	0	0	50,00%
20Gy	0	1	1	5	1	37,50%		20Gy	0	2	1	1	0	75,00%
1 month	1	1	0	0	6	25,00%		1 month	0	1	2	0	0	100,00%
Overall %	22,50%	22,50%	20,00%	15,00%	20,00%	0.3		Overall %	0,00%	53,33%	33,33%	6,67%	6,67%	73,33%
miRNA signature: miR-30b-3p, miR-34a-5p, miR-5690
Training set								Validation set
Observed	Predicted					% wrong		Observed	Predicted					% wrong
	0Gy	2Gy	10Gy	20Gy	1 month				0Gy	2Gy	10Gy	20Gy	1 month
0Gy	4	2	1	1	0	50,00%		0Gy	1	0	1	0	0	50,00%
2Gy	4	3	1	0	0	62,50%		2Gy	0	4	0	0	0	0,00%
10Gy	0	1	4	2	1	50,00%		10Gy	0	0	2	0	0	0,00%
20Gy	0	0	2	6	0	25,00%		20Gy	0	0	1	3	0	25,00%
1 month	1	3	0	1	3	62,50%		1 month	0	1	0	0	2	33,33%
Overall %	22,50%	22,50%	20,00%	25,00%	10,00%	50,00%		Overall %	6,67%	33,33%	26,67%	20,00%	13,33%	20,00%
